# Supplementary material for: Building an adaptive trait simulator package to infer parametric diffusion model along phylogenetic tree
Source: MethodsX. 2020 Jun 30;7:100978. doi: 10.1016/j.mex.2020.100978 (PMC7341453; doi:10.1016/j.mex.2020.100978)
Supplement: Supplementary file 1 [file mmc1.zip]

Archive with 51 entries (51 files):
- bat.Rd
- bat.rda
- batdataset.R
- compTraitsim.R
- coral.Rd
- coral.rda
- coraldataset.R
- DESCRIPTION
- horihist.R
- HyperParam.Rd
- lizard.Rd
- lizard.rda
- lizarddataset.R
- NAMESPACE
- oubmbmmodel.Rd
- oubmbmprior.Rd
- oubmbmTrait.Rd
- oubmcirmodel.Rd
- oubmcirprior.Rd
- oubmcirTrait.Rd
- oubmcir_major.bib
- oubmmodel.Rd
- oubmprior.Rd
- oubmTrait.Rd
- ougbmmodel.Rd
- ougbmprior.Rd
- ougbmTrait.Rd
- ougoumodel.Rd
- ougouprior.Rd
- ougouTrait.Rd
- ououbmmodel.Rd
- ououbmprior.Rd
- ououbmTrait.Rd
- ououcirmodel.Rd
- ououcirprior.Rd
- ououcirTrait.Rd
- ououmodel.Rd
- ououprior.Rd
- ououTrait.Rd
- OUprior.Rd
- ouqbmmodel.Rd
- ouqbmprior.Rd
- ouqbmTrait.Rd
- ouqoumodel.Rd
- ouqouprior.Rd
- ouqouTrait.Rd
- ouxy.r
- ouxy.Rd
- posthistououcir.r
- regboundfcn.Rd
- sumstat.Rd
