# Supplementary material for: Building an adaptive trait simulator package to infer parametric diffusion model along phylogenetic tree
Source: MethodsX. 2020 Jun 30;7:100978. doi: 10.1016/j.mex.2020.100978 (PMC7341453; doi:10.1016/j.mex.2020.100978)
Supplement: Supplementary file 1 [file mmc1.zip › batdataset.R]

#' @title Bat datset
#' @description A dataset containing a phylogenetic tree and trait data for bat species 
#' @format A list of two items
#' \describe{
#'   \item{\code{tree}}{the phylogenetic tree object}
#'   \item{\code{traitset}}{a data frame of trait data}
#'}
#'@name bat
#'
#' @references Aguirre, Luis F., et al. "Ecomorphological analysis of trophic niche partitioning in a tropical savannah bat community." Proceedings of the Royal Society of London. Series B: Biological Sciences 269.1497 (2002): 1271-1278.
#' 
#'
#'
"bat"
