# Supplementary material for: Building an adaptive trait simulator package to infer parametric diffusion model along phylogenetic tree
Source: MethodsX. 2020 Jun 30;7:100978. doi: 10.1016/j.mex.2020.100978 (PMC7341453; doi:10.1016/j.mex.2020.100978)
Supplement: Supplementary file 1 [file mmc1.zip › compTraitsim.R]

rm(list=ls())
setwd("~/GitHub/ououcir/ouxy/")
system("ls")
#install.packages("ouxy_1.1.tar.gz")
#if (!requireNamespace("BiocManager", quietly = TRUE))
#BiocManager::install("ggtree")

library(ouxy)
library(ape)
library(ggplot2)
library(tidyverse)
library(TreeSim)
library(ggtree)
require(gridExtra)

set.seed(17823312)
taxasize<-3
tree<-rcoal(taxasize)
tree<-reorder(tree,"postorder")
tree$tip.label<-c("A","B","C")
plot(tree)
tiplabels()
nodelabels()

sims<-100
modelname<-c("OUBMBM","OUOUBM","OUBMCIR","OUOUCIR")
sim.oubmbm.array<-sim.ououbm.array<-sim.oubmcir.array<-sim.ououcir.array<-array(NA,c(sims,taxasize))
colnames(sim.oubmbm.array)<-colnames(sim.ououbm.array)<-colnames(sim.oubmcir.array)<-colnames(sim.ououcir.array)<-c("A","B","C")


root<-list(y.ou.sigmsq=1 ,y.ou.root=0, x1.ou.root=0, x2.ou.root=0,x1.bm.root=0, x2.bm.root=0)
reg.params<-c(0,1,1)
names(reg.params)<-c("b0","b1","b2")
params<-c(0.5,0.25,0.125,0,0.15,1,0.2,0.12)
names(params)<-c("alpha.y","alpha.x","alpha.tau","theta.x","theta.tau","sigmasq.x","tau","sigmasq.tau")


for(simIndex in 1:sims){
  print(simIndex)
  #oubmbm
  oubmbm.params<-params[c("alpha.y","sigmasq.x","tau")]
  oubmbmtrait<-oubmbmmodel(oubmbm.params,reg.params,root=root,tree=tree)
  sim.oubmbm.array[simIndex,]<-oubmbmtrait$y

  #ououbm
  ououbm.params<-params[c("alpha.y","alpha.x","theta.x","sigmasq.x","tau")]
  ououbmtrait<-ououbmmodel(ououbm.params,reg.params,root=root,tree=tree)
  sim.ououbm.array[simIndex,]<-ououbmtrait$y

  #oubmcir
  oubmcir.params<-params[c("alpha.y","sigmasq.x","alpha.tau","theta.tau","sigmasq.tau")]
  oubmcirtrait<-oubmcirmodel(oubmcir.params,reg.params,root=root,tree=tree)
  sim.oubmcir.array[simIndex,]<-oubmcirtrait$y

  #ououcir
  ououcir.params<-params[c("alpha.y","alpha.x","theta.x","sigmasq.x","alpha.tau","theta.tau","sigmasq.tau")]
  ououcirtrait<-ououcirmodel(ououcir.params,reg.params,root=root,tree=tree)
  sim.ououcir.array[simIndex,]<-ououcirtrait$y
  }


df<-data.frame( 
  Trait = c(c(sim.oubmbm.array),c(sim.ououbm.array),c(sim.oubmcir.array),c(sim.ououcir.array)),
  Species = rep(c(rep("A",sims),rep("B",sims),rep("C",sims)),times=4),
Model = c(rep("OUBMBM",taxasize*sims),rep("OUOUBM",taxasize*sims),rep("OUBMCIR",taxasize*sims),rep("OUOUCIR",taxasize*sims))
)

df$Model <- factor(df$Model, levels = modelname)
df$Species <- factor(df$Species, levels = c("A","B","C"))


p.trait<-ggplot(df,aes(x=Species,y=Trait)) + geom_boxplot(aes(fill=Model))  #+scale_y_continuous(trans = "log10") 
#p.trait<- p.trait + ggtitle(label = "Boxplots for Traits")#, subtitle = paste("σ2 = ", sigmasq , ", n = " , size,sep=""))
p.trait<- p.trait + theme(plot.title = element_text(color = "black", size = 20, face = "bold")) + theme(plot.title = element_text(hjust = 0.5))
p.trait<-p.trait + coord_flip()

#https://4va.github.io/biodatasci/r-ggtree.html
tree$tip.label<-c("B","C","A")
adjx<-2
plotggtree<-ggtree(tree,size=4,color="orange") + geom_tree() + theme_tree() + geom_nodepoint(size=5) + geom_tippoint(size=5) + geom_tiplab(hjust= -1, size=10) + xlim(0, adjx) #+ geom_text(aes(label=node),hjust=-.3)
plotggtree
#https://cran.r-project.org/web/packages/gridExtra/vignettes/arrangeGrob.html
gs<-list(plotggtree=plotggtree,p.trait=p.trait)
grid.arrange( grobs=gs,ncol=2,widths = 1:2.2) 
#,heights = unit(c(3,6),c("in","mm")))
