# Supplementary material for: Building an adaptive trait simulator package to infer parametric diffusion model along phylogenetic tree
Source: MethodsX. 2020 Jun 30;7:100978. doi: 10.1016/j.mex.2020.100978 (PMC7341453; doi:10.1016/j.mex.2020.100978)
Supplement: Supplementary file 1 [file mmc1.zip › coraldataset.R]

#' @title Coral datset
#' @description A dataset containing a phylogenetic tree and trait data for coral species
#' @format A list of two items
#' \describe{
#'   \item{\code{tree}}{the phylogenetic tree object}
#'   \item{\code{traitset}}{a data frame of trait data}
#'}
#'@name coral
#'
#' @references Sanchez, Juan Armando, and Howard R. Lasker. "Patterns of morphological integration in marine modular organisms: supra-module organization in branching octocoral colonies." Proceedings of the Royal Society of London. Series B: Biological Sciences 270.1528 (2003): 2039-2044.
#'
#'
#'
"coral"
