# Supplementary material for: Building an adaptive trait simulator package to infer parametric diffusion model along phylogenetic tree
Source: MethodsX. 2020 Jun 30;7:100978. doi: 10.1016/j.mex.2020.100978 (PMC7341453; doi:10.1016/j.mex.2020.100978)
Supplement: Supplementary file 1 [file mmc1.zip › DESCRIPTION]

Package: ouxy
Type: Package
Title: Model of Adaptive Trait Evolution
Version: 2.1
Date: 2020-05-23
Author: Dwueng-Chwuan Jhwueng
Maintainer: Dwueng-Chwuan Jhwueng <dcjhwueng@fcu.edu.tw>
Description: Performs statistical inference on the models of adaptive trait evolution under approximate Bayesian computation. This can simulate traits from four models, compute trait data summary statistics. Parameters are estimated under Approximate Bayesian Computation, model selection as well as posterior parameter mean will be reported. Users need to enter a comparative dataset and a phylogenetic tree.
License: GPL (>=2)
RoxygenNote: 7.0.2
Depends: R (>= 3.6.1)
Imports: stats, ape, coda, Sim.DiffProc, MCMCpack, abc, phytools, nlme,
        TreeSim, adephylo, maps, geiger, EasyABC, utils
Suggests: testthat
BugReports: https://github.com/djhwueng/ououcir/issues
Encoding: UTF-8
NeedsCompilation: no
Packaged: 2020-05-23 06:32:39 UTC; djhwueng
