# Supplementary material for: Building an adaptive trait simulator package to infer parametric diffusion model along phylogenetic tree
Source: MethodsX. 2020 Jun 30;7:100978. doi: 10.1016/j.mex.2020.100978 (PMC7341453; doi:10.1016/j.mex.2020.100978)
Supplement: Supplementary file 1 [file mmc1.zip › horihist.R]

rm(list=ls())
#https://stackoverflow.com/questions/8545035/scatterplot-with-marginal-histograms-in-ggplot2
#http://www.sthda.com/english/wiki/ggplot2-add-straight-lines-to-a-plot-horizontal-vertical-and-regression-lines#geom_segment-add-a-line-segment
# TONY ADD SEGMENT HERE
#geom_segment : Add a line segment
#install.packages("berryFunctions")
library(berryFunctions)
library(ggplot2)
library("gridExtra")
# Add boxplots to a scatterplot
#par(fig=c(0,0.8,0,0.8), new=TRUE)
#plot(mtcars$wt, mtcars$mpg, xlab="Car Weight",ylab="Miles Per Gallon")
#par(fig=c(0,0.8,0.55,1), new=TRUE)
#boxplot(mtcars$wt, horizontal=TRUE, axes=FALSE)
#hist(mtcars$wt, axes=FALSE,main=NULL,xlab=NULL,ylab=NULL)
#par(fig=c(0.65,1,0,0.8),new=TRUE)
#boxplot(mtcars$mpg, axes=FALSE)
#hist(mtcars$mpg, axes=FALSE,main=NULL,xlab=NULL,ylab=NULL)
#horizHist(mtcars$mpg,main="",xlab=NULL,yaxis=NULL)
#mtext("Enhanced Scatterplot", side=3, outer=TRUE, line=-3)


sim.bm<-function(x,n_path=n_path){
  tau<-x[1]
  bm<-cumsum(c(0,tau*rnorm(n_path-1)))
  return(bm)
}

sim.ou<-function(x,n_path=n_path){
  alpha  <-x[1]
  theta<-x[2]
  tau  <- x[3]
  ou<-numeric(n_path)
  ou[1]<-0
  for(i in 2:n_path){
    ou[i]<-ou[i-1]+alpha*(theta-ou[i-1])+tau*rnorm(1)
  }
  return(ou)
}

sim.cir<-function(x,n_path=n_path){
  alpha<-x[1]
  theta  <-x[2]
  tau   <-x[3]
  cir<-numeric(n_path)
  cir[1]<-0.1
  for(i in 2:n_path){
    cir[i]<-cir[i-1]+ alpha*(theta-cir[i-1]) + tau*sqrt(cir[i-1])*rnorm(1)
    cir[i]<-abs(cir[i])
  }
  return(cir)
}


alpha<-0.5
theta<-1
tau<-1
n_path<-200
x<-c(alpha,theta,tau)

reps<-200
sim.bm.array<-array(NA,c(reps,n_path))
sim.ou.array<-array(NA,c(reps,n_path))
sim.cir.array<-array(NA,c(reps,n_path))

for(i in 1:reps){
  sim.bm.array[i,]<-sim.bm(x,n_path=n_path)
  sim.ou.array[i,]<-sim.ou(x,n_path=n_path)
  sim.cir.array[i,]<-sim.cir(x,n_path=n_path)
  }

start<-1:(n_path-1)
end<-2: n_path
p1<-ggplot()
p2<-ggplot()
p3<-ggplot()

for(repIndex in 1:reps){
  df1 <- data.frame(x = start, y = c(sim.bm.array[repIndex,start]), xend=end, yend=c(sim.bm.array[repIndex,end])) 
  p1<- p1 +  geom_segment(data=df1, mapping=aes(x=x, y=y, xend=xend, yend=yend), size=0.5, color="#CC6666")

  df2 <- data.frame(x = start, y = c(sim.ou.array[repIndex,start]), xend=end, yend=c(sim.ou.array[repIndex,end])) 
  p2<- p2 +  geom_segment(data=df2, mapping=aes(x=x, y=y, xend=xend, yend=yend), size=0.5, color="#E69F00")
  
  df3 <- data.frame(x = start, y = c(sim.cir.array[repIndex,start]), xend=end, yend=c(sim.cir.array[repIndex,end])) 
  p3<- p3 +  geom_segment(data=df3, mapping=aes(x=x, y=y, xend=xend, yend=yend), size=0.5, color="#56B4E9")
  }


p1<-p1+scale_color_manual(values=c("#CC6666"))
p1<-p1+theme(axis.title.x=element_blank(),
      axis.text.x=element_blank(),
      axis.ticks.x=element_blank(),
      axis.title.y=element_blank()
      )# + ggtitle("BM")

p2<-p2+scale_color_manual(values=c("#E69F00"))
p2<-p2+theme(axis.title.x=element_blank(),
             axis.text.x=element_blank(),
             axis.ticks.x=element_blank(),
             axis.title.y=element_blank()
) #+ ggtitle("OU")

p3<-p3+scale_color_manual(values=c("#56B4E9"))
p3<-p3+theme(axis.title.x=element_blank(),
             axis.text.x=element_blank(),
             axis.ticks.x=element_blank(),
             axis.title.y=element_blank()
) #+ ggtitle("CIR")


hist_p1 <- ggplot()+geom_histogram(aes(  sim.bm.array[,n_path]  ),color="#CC6666", fill="lightblue") + theme(axis.title.x=element_blank(),
                                                                            axis.text.x=element_blank(),
                                                                            axis.ticks.x=element_blank(),
                                                                           axis.text.y=element_blank(),
                                                                           axis.ticks.y=element_blank(),
                                                                            axis.title.y=element_blank())+ coord_flip()
hist_p2 <- ggplot()+geom_histogram(aes(  sim.ou.array[,n_path]  ),color="#E69F00", fill="lightblue")+ theme(axis.title.x=element_blank(),
                                                                          axis.text.x=element_blank(),
                                                                          axis.ticks.x=element_blank(),
                                                                          axis.text.y=element_blank(),
                                                                          axis.ticks.y=element_blank(),
                                                                          axis.title.y=element_blank())+ coord_flip()
hist_p3 <- ggplot()+geom_histogram(aes(  sim.cir.array[,n_path]  ),color="#56B4E9", fill="lightblue")+ theme(axis.title.x=element_blank(),
                                                                           axis.text.x=element_blank(),
                                                                           axis.ticks.x=element_blank(),
                                                                           axis.text.y=element_blank(),
                                                                           axis.ticks.y=element_blank(),
                                                                           axis.title.y=element_blank())+ coord_flip()

grid.arrange(p2, hist_p2, p1, hist_p1, p3,hist_p3,  nrow=3, ncol = 2,widths=c(3, 1))


  

#df <- data.frame(x = rnorm(1000, 50, 10), y = rnorm(1000, 50, 10))
#p <- ggplot(df, aes(x, y)) + geom_point() + theme_classic()
#ggExtra::ggMarginal(p, type = "histogram")


# hist_top <- ggplot()+geom_histogram(aes(rnorm(100)))
# empty <- ggplot()+geom_point(aes(1,1), colour="white")+
#   theme(axis.ticks=element_blank(), 
#         panel.background=element_blank(), 
#         axis.text.x=element_blank(), axis.text.y=element_blank(),           
#         axis.title.x=element_blank(), axis.title.y=element_blank())
# 
# scatter <- ggplot()+geom_point(aes(rnorm(100), rnorm(100)))
# hist_right <- ggplot()+geom_histogram(aes(rnorm(100)))+coord_flip()
# grid.arrange(hist_top, empty, scatter, hist_right, ncol=2, nrow=2, widths=c(4, 1), heights=c(1, 4))
