# Supplementary material for: Building an adaptive trait simulator package to infer parametric diffusion model along phylogenetic tree
Source: MethodsX. 2020 Jun 30;7:100978. doi: 10.1016/j.mex.2020.100978 (PMC7341453; doi:10.1016/j.mex.2020.100978)
Supplement: Supplementary file 1 [file mmc1.zip › lizarddataset.R]

#' @title Lizard datset
#' @description A dataset containing a phylogenetic tree and trait data for lizard species
#' @format A list of two items
#' \describe{
#'   \item{\code{tree}}{the phylogenetic tree object}
#'   \item{\code{traitset}}{a data frame of trait data}
#'}
#'@name lizard
#'
#'@references Molina-Borja, M., & Rodriguez-Dominguez, M. A. (2004). Evolution of biometric and life-history traits in lizards (Gallotia) from the Canary Islands. Journal of Zoological Systematics and Evolutionary Research, 42(1), 44-53.
#'
#'
#'
"lizard"
