# Supplementary material for: Building an adaptive trait simulator package to infer parametric diffusion model along phylogenetic tree
Source: MethodsX. 2020 Jun 30;7:100978. doi: 10.1016/j.mex.2020.100978 (PMC7341453; doi:10.1016/j.mex.2020.100978)
Supplement: Supplementary file 1 [file mmc1.zip › NAMESPACE]

# Generated by roxygen2: do not edit by hand

export(HyperParam)
export(OUprior)
export(oubmbmTrait)
export(oubmbmmodel)
export(oubmbmprior)
export(oubmcirTrait)
export(oubmcirmodel)
export(oubmcirprior)
export(ououbmTrait)
export(ououbmmodel)
export(ououbmprior)
export(ououcirTrait)
export(ououcirmodel)
export(ououcirprior)
export(ouxy)
export(regboundfcn)
export(sumstat)
import(EasyABC)
import(MCMCpack)
import(Sim.DiffProc)
import(TreeSim)
import(abc)
import(adephylo)
import(ape)
import(coda)
import(geiger)
import(maps)
import(nlme)
import(phytools)
import(stats)
import(utils)
