# Supplementary material for: Building an adaptive trait simulator package to infer parametric diffusion model along phylogenetic tree
Source: MethodsX. 2020 Jun 30;7:100978. doi: 10.1016/j.mex.2020.100978 (PMC7341453; doi:10.1016/j.mex.2020.100978)
Supplement: Supplementary file 1 [file mmc1.zip › oubmcirprior.Rd]

% Generated by roxygen2: do not edit by hand
% Please edit documentation in R/ouxy.r
\name{oubmcirprior}
\alias{oubmcirprior}
\title{Draw prior samples for OUBMCIR model}
\usage{
oubmcirprior(prior.model.params = prior.model.params,
  prior.reg.params = prior.reg.params)
}
\arguments{
\item{prior.model.params}{A vectors of hyper parameters for model parameter containing (alpha.y.min, alpha.y.max) for alpha.y, (sigmasq.x.min, sigmasq.x.max) for sigmasq.x, (alpha.tau.min, alpha.tau.max) for alpha.tau, (theta.tau.min, theta.tau.max) for theta_tau, (sigmasq.tau.min, sigmasq.tau.max) for rate parameter of tau}

\item{prior.reg.params}{A vector of hyper paramter for regression parameters. (b0.min,b0.max) for b0, (b1.min,b1.max) for b1,  (b2.min,b2.max) for b2}
}
\value{
Returns the  samples of model parameters and regression parameter
}
\description{
Simulate sample for parameters in OUBMCIR model given a set of hyper parameters
}
\details{
The function requires user to input hyper parameters for \eqn{\alpha_y,\sigma^2_x,\alpha_\tau, \theta_\tau,\sigma^2_\tau} and hyper parameters for regression parameters \eqn{b_0,b_1,b_2} from uniform distribution with its minimum and maximum values.
}
\examples{

prior.model.params<-c(0,3,0,3,0,1,0,3,0,2,0,1.5)


names(prior.model.params)<-c(

"alpha.y.min","alpha.y.max","sigmasq.x.min","sigmasq.x.max",

"alpha.tau.min","alpha.tau.max","theta.tau.min","theta.tau.max",

"sigmasq.tau.min","sigmasq.tau.max")
prior.reg.params<-c(-3, 3, -3, 3, -3, 3)
names(prior.reg.params)<-c("b0.min", "b0.max", "b1.min", "b1.max", "b2.min", "b2.max")
oubmcirprior(prior.model.params=prior.model.params,prior.reg.params=prior.reg.params)


}
