# Supplementary material for: Building an adaptive trait simulator package to infer parametric diffusion model along phylogenetic tree
Source: MethodsX. 2020 Jun 30;7:100978. doi: 10.1016/j.mex.2020.100978 (PMC7341453; doi:10.1016/j.mex.2020.100978)
Supplement: Supplementary file 1 [file mmc1.zip › oubmcir_major.bib]

@phdthesis{shao2012fast,
  title={A fast and exact simulation for CIR process},
  author={Shao, Anqi},
  year={2012},
  school={University of Florida}
}

@phdthesis{jhwueng2010,
  title={Some problems in phylogenetic comparative method},
  author={Jhwueng, Dwueng-Chwuan},
  year={2010},
  school={Indiana University Bloomington}
}

 @Book{nnet,
    title = {Modern Applied Statistics with S},
    author = {W. N. Venables and B. D. Ripley},
    publisher = {Springer},
    edition = {Fourth},
    address = {New York},
    year = {2002},
    note = {ISBN 0-387-95457-0},
    url = {http://www.stats.ox.ac.uk/pub/MASS4},
  }

@article {Aguirre02,
	author = {Aguirre, Luis F. and Herrel, Anthony and van Damme, R. and Matthysen, E.},
	title = {Ecomorphological analysis of trophic niche partitioning in a tropical savannah bat community},
	volume = {269},
	number = {1497},
	pages = {1271--1278},
	year = {2002},
	doi = {10.1098/rspb.2002.2011},
	publisher = {The Royal Society},
	issn = {0962-8452},
	journal = {Proceedings of the Royal Society of London B: Biological Sciences}
}

@article{altman92,
author = {Altman, N.S. },
title = {An Introduction to Kernel and Nearest-Neighbor Nonparametric Regression},
journal = {The American Statistician},
volume = {46},
number = {3},
pages = {175-185},
year  = {1992},
publisher = {Taylor & Francis},
doi = {10.1080/00031305.1992.10475879},
}

@article{Ane08,
author = {Cecile An\'{e}},
year = {2008},
month = {10},
pages = { 1078-1102},
title = {Analysis of comparative data with hierarchical autocorrelation},
volume = {2},
number ={3},
journal = {Evolution}
}

@article{bartoszek2012phylogenetic,
  title={A phylogenetic comparative method for studying multivariate adaptation},
  author={Bartoszek, Krzysztof and Pienaar, Jason and Mostad, Petter and Andersson, Staffan and Hansen, Thomas F},
  journal={Journal of Theoretical Biology},
  volume={314},
  pages={204--215},
  year={2012},
  publisher={Elsevier}
}


@article{bartoszek2019modelling,
  title={Modelling trait dependent speciation with Approximate Bayesian Computation},
  author={Bartoszek, Krzysztof and Li{\`o}, Pietro},
  journal={Acta Physica Polonica B, Proceedings Supplement},
  volume={12},
  pages={25--47},
  year={2019}
}

@article{baele2012,
  title={Improving the accuracy of demographic and molecular clock model comparison while accommodating phylogenetic uncertainty},
  author={Baele, G. and Lemey, P. and Bedford, T. and Rambaut, A. and Suchard, M.A. and Alekseyenko, A.V.},
  journal={Mol. Biol. Evol.},
  volume={29},
  number={9},
  pages={2157-2167},
  year={2012},
  publisher={Oxford University Press}
}


@article{barto2016,
  title={The Ornstein-Uhlenbeck process with migration: evolution with interactions.},
  author={Bartoszek, K. and Gl\'{e}min, S. and Kaj, I. and Lascoux, M.},
  journal={bioRXiv},
  volume={},
  number={},
  pages={},
  year={2016},
  publisher={}
}

@article{Beaumont2025,
        author = {Beaumont, Mark A. and Zhang, Wenyang and Balding, David J.},
        title = {Approximate Bayesian Computation in Population Genetics},
        volume = {162},
        number = {4},
        pages = {2025--2035},
        year = {2002},
        publisher = {Genetics},
        abstract = {We propose a new method for approximate Bayesian statistical inference on the basis of summary statistics. The method is suited to complex problems that arise in population genetics, extending ideas developed in this setting by earlier authors. Properties of the posterior distribution of a parameter, such as its mean or density curve, are approximated without explicit likelihood calculations. This is achieved by fitting a local-linear regression of simulated parameter values on simulated summary statistics, and then substituting the observed summary statistics into the regression equation. The method combines many of the advantages of Bayesian statistical inference with the computational efficiency of methods based on summary statistics. A key advantage of the method is that the nuisance parameters are automatically integrated out in the simulation step, so that the large numbers of nuisance parameters that arise in population genetics problems can be handled without difficulty. Simulation results indicate computational and statistical efficiency that compares favorably with those of alternative methods previously proposed in the literature. We also compare the relative efficiency of inferences obtained using methods based on summary statistics with those obtained directly from the data using MCMC.},
        issn = {0016-6731},
        journal = {Genetics}
}


@incollection{reading9745,
          author = { M. A. Beaumont},
       booktitle = {Simulation, Genetics, and Human Prehistory},
          editor = { S. Matsumura and  P. Forster and  C. Renfrew},
         address = {Cambridge},
           title = {Joint determination of topology, divergence time, and immigration in population trees},
       publisher = {McDonald Institute for Archaeological Research},
           pages = {135--154},
            year = {2008}
            }


@article{beaulieu2012,
  title={Modeling stabilizing selection: expanding the {Ornstein-Uhlenbeck} model of adaptive evolution},
  author={Beaulieu, J.M. and Jhwueng, D.-C. and Boettiger, C. and O'Meara, B.C.},
  journal={Evolution},
  volume={66},
  number={8},
  pages={2369--2383},
  year={2012}
}


@article{beaulieu2013,
  title={Identifying hidden rates changes in the evolution of a binary character: the evolution of plant habit in campanulid angiosperms},
  author={Beaulieu, Jeremy M and and O'Meara, B.C. and Dongohue M.J.},
  journal={Systematic Biology},
  volume={62},
  number={5},
  pages={725--737},
  year={2013}
}

@article{blomberg2003,
  title={Testing for phylogenetic signal in comparative data: behavioral traits are more labile},
  author={Blomberg, Simon P and Garland, Theodore and Ives, Anthony R},
  journal={Evolution},
  volume={57},
  number={4},
  pages={717--745},
  year={2003},
  publisher={Wiley Online Library}
}


@article{Blomberg067363,
        author = {Blomberg, Simon Phillip},
        title = {Beyond Brownian motion and the Ornstein-Uhlenbeck process: Stochastic diffusion models for the evolution of quantitative characters.},
        year = {2016},
        doi = {10.1101/067363},
        publisher = {Cold Spring Harbor Laboratory},
        abstract = {Gaussian processes such as Brownian motion and the Ornstein-Uhlenbeck process have been popular models for the evolution of quantitative traits and are widely used in phylogenetic comparative methods. However, they have drawbacks which limit their utility. Here we describe new, non-Gaussian stochastic differential equation (diffusion) models of quantitative trait evolution. We present general methods for deriving new diffusion models, and discuss possible schemes for fitting non-Gaussian evolutionary models to trait data. The theory of stochastic processes provides a mathematical framework for understanding the properties of current, new and future phylogenetic comparative methods. Attention to the mathematical details of models of trait evolution and diversification may help avoid some pitfalls when using stochastic processes to model macroevolution.},
        journal = {bioRxiv}
}

@Article{Blum2010a,
author="Blum, Michael G. B.
and Fran{\c{c}}ois, Olivier",
title="Non-linear regression models for Approximate Bayesian Computation",
journal="Statistics and Computing",
year="2010",
month="Jan",
day="01",
volume="20",
number="1",
pages="63--73",
abstract="Approximate Bayesian inference on the basis of summary statistics is well-suited to complex problems for which the likelihood is either mathematically or computationally intractable. However the methods that use rejection suffer from the curse of dimensionality when the number of summary statistics is increased. Here we propose a machine-learning approach to the estimation of the posterior density by introducing two innovations. The new method fits a nonlinear conditional heteroscedastic regression of the parameter on the summary statistics, and then adaptively improves estimation using importance sampling. The new algorithm is compared to the state-of-the-art approximate Bayesian methods, and achieves considerable reduction of the computational burden in two examples of inference in statistical genetics and in a queueing model.",
issn="1573-1375",
doi="10.1007/s11222-009-9116-0"
}


@Inbook{Blum2010,
author={Blum, Michael G. B.},
editor={Lechevallier, Yves
and Saporta, Gilbert},
chapter={Choosing the Summary Statistics and the Acceptance Rate in Approximate Bayesian Computation},
title={Proceedings of COMPSTAT'2010: 19th International Conference on Computational StatisticsParis France, August 22-27, 2010 Keynote, Invited and Contributed Papers},
year={2010},
publisher={Physica-Verlag HD},
address={Heidelberg},
pages={47-56},
abstract={Approximate Bayesian Computation encompasses a family of likelihoodfree algorithms for performing Bayesian inference in models defined in terms of a generating mechanism. The different algorithms rely on simulations of some summary statistics under the generative model and a rejection criterion that determines if a simulation is rejected or not. In this paper, I incorporate Approximate Bayesian Computation into a local Bayesian regression framework. Using an empirical Bayes approach, we provide a simple criterion for 1) choosing the threshold above which a simulation should be rejected, 2) choosing the subset of informative summary statistics, and 3) choosing if a summary statistic should be log-transformed or not.},
isbn={978-3-7908-2604-3}
}

@article{blum2013,
author = "Blum, M. G. B. and Nunes, M. A. and Prangle, D. and Sisson, S. A.",
doi = "10.1214/12-STS406",
fjournal = "Statistical Science",
journal = "Statist. Sci.",
month = "05",
number = "2",
pages = "189--208",
publisher = "The Institute of Mathematical Statistics",
title = "A Comparative Review of Dimension Reduction Methods in Approximate Bayesian Computation",
volume = "28",
year = "2013"
}

@Article{blumabc,
   title = {abc: an R package for approximate Bayesian computation
     (ABC)},
   author = {Katalin Csillery and Olivier Francois and Michael G. B.
     Blum},
   year = {2012},
   journal = {Methods in Ecology and Evolution},
   doi = {http://dx.doi.org/10.1111/j.2041-210X.2011.00179.x},
 }

@article{bokma2010time,
  title={Time, species, and separating their effects on trait variance in clades},
  author={Bokma, Folmer},
  journal={Systematic biology},
  volume={59},
  number={5},
  pages={602--607},
  year={2010},
  publisher={Oxford University Press}
}

@article{Bonnie05,
  title={Muscle fiber-type variation in lizards (Squamata) and phylogenetic reconstruction of hypothesized ancestral states},
  author={Bonine, K.E. and Gleeson, T.T. and Garland, T. Jr},
  journal={The Journal of Experimental Biology},
  volume={298},
  number={},
  pages={4529--4547},
  year={2005},
  publisher={The company of biologists}
}


@article{brischoux2011,
  title={Is aquatic life correlated with an increased hematocrit in snakes?},
  author={Brischoux, F. and Gartner, G.E.A. and Garland, T.Jr and Bonnet, X.},
  journal={PLoSONE},
  volume={6},
  number={2},
  pages={e17077},
  year={2011},
  publisher={PLOS}
}


@article{butler2004,
  title={Phylogenetic comparative analysis: a modeling approach for adaptive evolution},
  author={Butler, M.A. and King, A.A.},
  journal={The American Naturalist},
  volume={164},
  number={},
  pages={683--695},
  year={2004},
  publisher={The company of biologists}
}

@Manual{butler2009,
    title = {ouch: Ornstein-Uhlenbeck models for phylogenetic
      comparative hypotheses},
    author = {Aaron A. King and Marguerite A. Butler},
    year = {2009},
    url = {https://kingaa.github.io/ouch/},
  }

@article{chan10,
author = {Chan, J.H. and Joshi, M.S.},
year = {2010},
month = {05},
pages = {},
title = {Fast and Accurate Long Stepping Simulation of the Heston Stochastic Volatility Model},
volume = {16},
booktitle = {Journal of Computational Finance}
}

@article{chan2014,
  title={Fast computation of the deviance information criterion for latent variable models},
  author={Chan, J.C.C. and Grant, A.L.},
  journal={Computational Statistics and Data Analysis},
  volume={100},
  number={},
  pages={847--859},
  year={2016},
  publisher={Elsevier}
}

@article{christensen2011,
  title={Fast computation of the deviance information criterion for latent variable models},
  author={Christensen, J.H.E. and Diebold, F.X. and Rudebusch, G.D.},
  journal={Journal of Econometrics},
  volume={164},
  number={1},
  pages={4--20},
  year={2011},
  publisher={Elsevier}
}

@article{clark17,
author = {Clarke, M. and Thomas, G.H. and Freckleton, R.P.},
title = {Trait Evolution in Adaptive Radiations: Modeling and Measuring Interspecific Competition on Phylogenies},
journal = {The American Naturalist},
volume = {189},
number = {2},
pages = {121-137},
year = {2017},
doi = {10.1086/689819},
note ={PMID: 28107052},
abstract = { AbstractThe incorporation of ecological processes into models of trait evolution is important for understanding past drivers of evolutionary change. Species interactions have long been thought to be key drivers of trait evolution. However, models for comparative data that account for interactions between species are lacking. One of the challenges is that such models are intractable and difficult to express analytically. Here we present phylogenetic models of trait evolution that include interspecific competition among chosen species. Competition is modeled as a tendency of sympatric species to evolve toward difference from one another, producing trait overdispersion and high phylogenetic signal. The model predicts elevated trait variance across species and a slowdown in evolutionary rate both across the clade and within each branch. The model also predicts a reduction in correlation between otherwise correlated traits. We use an approximate Bayesian computation approach to estimate model parameters. We find reasonable power to detect competition in sufficiently large (20+ species) trees compared with Brownian trait evolution and with Ornstein-Uhlenbeck and early burst models. We apply the model to examine the evolution of bill morphology of Darwin\UTF{00E2}\UTF{0080}\UTF{0099}s finches and find evidence that competition affects the evolution of bill length. }
}


@article{cox1985,
  title={A Theory of the term structure of interest rates.},
  author={Cox, J.C. and Ingersoll, J.E. and Ross, S.A.},
  journal={Econometrica},
  volume={53},
  number={},
  pages={385--407},
  year={1985},
  publisher={Wiley Blackwell}
}

@article{crespi2002,
  title={Comparative phylogenetic analysis of the evolution of semelparity and life history in salmonid fishes},
  author={Crespi, Bernard J and Teo, Roy},
  journal={Evolution},
  volume={56},
  number={5},
  pages={1008--1020},
  year={2002},
  publisher={BioOne}
}

@article{cressler2015detecting,
  title={Detecting adaptive evolution in phylogenetic comparative analysis using the Ornstein--Uhlenbeck model},
  author={Cressler, Clayton E and Butler, Marguerite A and King, Aaron A},
  journal={Systematic biology},
  volume={64},
  number={6},
  pages={953--968},
  year={2015},
  publisher={Oxford University Press}
}

@article{csillery2012abc,
  title={abc: an R package for approximate Bayesian computation (ABC)},
  author={Csill{\'e}ry, Katalin and Fran{\c{c}}ois, Olivier and Blum, Michael GB},
  journal={Methods in ecology and evolution},
  volume={3},
  number={3},
  pages={475--479},
  year={2012},
  publisher={Wiley Online Library}
}

@article{duong2007,
  title={ks: Kernel density estimation and kernel discriminant analysis for multivariate data in R},
  author={Duong, Tarn},
  journal={Journal of Statistical Software},
  volume={21},
  number={7},
  pages={1-10},
  year={2007},
  publisher={American Statistical Association}
}

@article{fan92,
 ISSN = {01621459},
 abstract = {In this article we study the method of nonparametric regression based on a weighted local linear regression. This method has advantages over other popular kernel methods. Moreover, such a regression procedure has the ability of design adaptation: It adapts to both random and fixed designs, to both highly clustered and nearly uniform designs, and even to both interior and boundary points. It is shown that the local linear regression smoothers have high asymptotic efficiency (i.e., can be 100\% with a suitable choice of kernel and bandwidth) among all possible linear smoothers, including those produced by kernel, orthogonal series, and spline methods. The finite sample property of the local linear regression smoother is illustrated via simulation studies. Nonparametric regression is frequently used to explore the association between covariates and responses. There are many versions of kernel regression smoothers. Some estimators are not good for random designs, such as in observational studies, and others are not good for non-equispaced designs. Furthermore, most nonparametric regression smoothers have "boundary effects" and require modifications at boundary points. However, the local linear regression smoothers do not share these disadvantages. They adapt to almost all regression settings and do not require any modifications even at boundary. Besides, this method has higher efficiency than other traditional nonparametric regression methods.},
 author = {Jianqing Fan},
 journal = {Journal of the American Statistical Association},
 number = {420},
 pages = {998-1004},
 publisher = {[American Statistical Association, Taylor & Francis, Ltd.]},
 title = {Design-adaptive Nonparametric Regression},
 volume = {87},
 year = {1992}
}


@article{felsenstein1985,
  title={Phylogeny and the comparative method},
  author={Felsenstein, Joseph},
  journal={America Naturalist},
  volume={125},
  number={1},
  pages={1--15},
  year={1985},
  publisher={Wiley Online Library}
}

@book{fel2004,
  title={Inferring Phylogenies},
  author={Felsenstein, J.},
  isbn={9780878931774},
  lccn={2003008942},
  year={2003},
  publisher={Sinauer}
}

@article{freckleton2012fast,
  title={Fast likelihood calculations for comparative analyses},
  author={Freckleton, Robert P},
  journal={Methods in Ecology and Evolution},
  volume={3},
  number={5},
  pages={940--947},
  year={2012},
  publisher={Wiley Online Library}
}


@article{friel2008,
  title={Marginal likelihood estimation via power posteriors},
  author={Friel, N. and Pettitt, A.N.},
  journal={Journal of the Royal Statistical Society},
  volume={70},
  number={3},
  pages={589--607},
  year={2008},
  publisher={Royal Statistical Society}
}

@article{fuen16,
author = {Jesualdo A. Fuentes-G. and Elizabeth A. Housworth and Ashley Weber and Em\UTF{00AD}lia P. Martins},
title = {Phylogenetic ANCOVA: Estimating Changes in Evolutionary Rates as Well as Relationships between Traits},
journal = {The American Naturalist},
volume = {188},
number = {6},
pages = {615-627},
year = {2016},
doi = {10.1086/688917},
note ={PMID: 27860504},
abstract = { AbstractWe present a new phylogenetic comparative method \UTF{0080}\UTF{0094}phylogenetic analysis of covariance (PANCOVA)\UTF{00E2}\UTF{0080}\UTF{0094}that uses interspecific data and a phylogeny to estimate the effects of major events on both the rate of phenotypic evolution and the association between traits. It could be used, for example, to model the impact of a key innovation, colonization of a new habitat, or environmental change. The approach is optimized with maximum likelihood and is formulated under the familiar phylogenetic generalized least squares framework, which is flexible and easily extended to incorporate other factors and parameters. As an example, we explore the relationship between parental investment and relative telencephalon size in birds and contrast the results of PANCOVA with those from other phylogenetic comparative methods. }
}


@book{gard1988,
  title={Introduction to Stochastic Differential Equations},
  author={Gard, T.C.},
  isbn={9780824777760},
  lccn={lc87021278},
  series={Monographs and textbooks in pure and applied mathematics},
  year={1988},
  publisher={M. Dekker}
}

@Article{geiger,
    title = {GEIGER: investigating evolutionary radiations},
    author = {LJ Harmon and JT Weir and CD Brock and RE Glor and W
      Challenger},
    journal = {Bioinformatics},
    year = {2008},
    volume = {24},
    pages = {129-131},
  }


@article{gelman1998,
  title={Simulating normalizing constants: from importance sampling to bridge sampling to path sampling},
  author={Gelman, A. and Meng, X.-L.},
  journal={Statistical Science},
  volume={13},
  number={},
  pages={163--185},
  year={1998},
  publisher={Institute of Mathematical Statistics}
}

@BOOK{glasserman03,
   author={Glasseman, P.},
   title={Monte Carlo Methods in Financial Engineering (Stochastic Modeling and Applied Probability)},
   publisher={Springer},
   address={New York},
   year={2003}
}

@Article{Glasserman11,
author="Glasserman, Paul
and Kim, Kyoung-Kuk",
title="Gamma expansion of the Heston stochastic volatility model",
journal="Finance and Stochastic
",
year="2011",
month="Jun",
day="01",
volume="15",
number="2",
pages="267--296",
abstract="We derive an explicit representation of the transitions of the Heston stochastic volatility model and use it for fast and accurate simulation of the model. Of particular interest is the integral of the variance process over an interval, conditional on the level of the variance at the endpoints. We give an explicit representation of this quantity in terms of infinite sums and mixtures of gamma random variables. The increments of the variance process are themselves mixtures of gamma random variables. The representation of the integrated conditional variance applies the Pitman--Yor decomposition of Bessel bridges. We combine this representation with the Broadie--Kaya exact simulation method and use it to circumvent the most time-consuming step in that method.",
issn="1432-1122"
}

@article {goolsby2017,
author = {Goolsby, Eric W.},
title = {Rapid maximum likelihood ancestral state reconstruction of continuous characters: A rerooting-free algorithm},
journal = {Ecology and Evolution},
volume = {7},
number = {8},
issn = {2045-7758},
pages = {2791--2797},
keywords = {ancestral state reconstruction, fast methods, linear-time algorithm, maximum likelihood, phylogenetic comparative method, phylogenetic generalized least squares},
year = {2017},
}

@Manual{guid17,
   title = {Sim.DiffProc: Simulation of Diffusion Processes.},
   author = {Arsalane Chouaib Guidoum and Kamal Boukhetala},
   year = {2017},
   note = {R package version 4.0}
 }

@article{hansen1996,
  title={Translating between microevolutionary process and macroevolutionary patterns: the correlation structure of interspecific data.},
  author={Hansen, T.F. and Martins, E.P.},
  journal={Evolution},
  volume={50},
  number={},
  pages={1404--1417},
  year={1996},
  publisher={Wiley Online Library}
}

@article{hansen1997,
  title={Stabilizing selection and the comparative analysis of adaptation},
  author={Hansen, T.F.},
  journal={Evolution},
  volume={51},
  number={},
  pages={1341--1351},
  year={1997},
  publisher={Wiley Online Library}
}

@article{hansen08,
author = {Hansen, Thomas and Pienaar, Jason and Orzack, Steven},
year = {2008},
month = {07},
pages = {1965-77},
title = {A Comparative Method for Studying Adaptation to a Randomly Evolving Environment},
volume = {62},
booktitle = {Evolution; international journal of organic evolution}
}

@article{HoAne13sb,
  author =	 {Lam Si Tung Ho and C\'ecile An\'e},
  year =	 2013,
  title =	 {A linear-time algorithm for {G}aussian and
                  non-{G}aussian trait evolution models},
  journal =	 {Systematic Biology},
  volume =	 {63},
  number ={3},
  pages =	 {397-408}
}

@article{isler2008,
  title={Endocranial volumes of primate species: scaling analyses using a comprehensive and reliable data set},
  author={Isler, K. and Kirk, E.C. and Miller, J.M.A. and Albrecht, G.A. and Gelvin, B.R. amd Martin, R.D.},
  journal={Journal of Human Evolution},
  volume={55},
  number={},
  pages={967--978},
  year={2008},
  publisher={Elsevier}
}

@article {jabot13,
author = {Jabot, Franck and Faure, Thierry and Dumoulin, Nicolas},
title = {EasyABC: performing efficient approximate Bayesian computation sampling schemes using R},
journal = {Methods in Ecology and Evolution},
volume = {4},
number = {7},
issn = {2041-210X},
pages = {684--687},
keywords = {Approximate Bayesian computation, Markov chain Monte Carlo, model selection, model-based inference, parameter estimation, sequential Monte Carlo},
year = {2013},
}

@article{jhwueng13,
    author = {Jhwueng, Dwueng-Chwuan},
    journal = {PLOS ONE},
    publisher = {Public Library of Science},
    title = {Assessing the Goodness of Fit of Phylogenetic Comparative Methods: A Meta-Analysis and Simulation Study},
    year = {2013},
    month = {06},
    volume = {8},
    pages = {1-12},
    abstract = {Background Phylogenetic comparative methods (PCMs) have been applied widely in analyzing data from related species but their fit to data is rarely assessed.  Question Can one determine whether any particular comparative method is typically more appropriate than others by examining comparative data sets?  Data I conducted a meta-analysis of 122 phylogenetic data sets found by searching all papers in JEB, Blackwell Synergy and JSTOR published in 2002\UTF{00E2}\UTF{0080}\UTF{0093}2005 for the purpose of assessing the fit of PCMs. The number of species in these data sets ranged from 9 to 117.  Analysis Method I used the Akaike information criterion to compare PCMs, and then fit PCMs to bivariate data sets through REML analysis. Correlation estimates between two traits and bootstrapped confidence intervals of correlations from each model were also compared.  Conclusions For phylogenies of less than one hundred taxa, the Independent Contrast method and the independent, non-phylogenetic models provide the best fit.For bivariate analysis, correlations from different PCMs are qualitatively similar so that actual correlations from real data seem to be robust to the PCM chosen for the analysis. Therefore, researchers might apply the PCM they believe best describes the evolutionary mechanisms underlying their data.},
    number = {6},
    doi = {10.1371/journal.pone.0067001}
}


@article{Jhwueng2014,
author = {D.-C. Jhwueng and V. Maroulas},
title = {Phylogenetic Ornstein-Uhlenbeck regression curves},
journal = {Statisticas and Probability Letters},
volume = {89},
pages = {110-117},
year  = {2014},
publisher = {Taylor & Francis}
}


@article{jhwueng2016adaptive,
  title={Adaptive trait evolution in random environment},
  author={Jhwueng, D-C and Maroulas, Vasileios},
  journal={Journal of Applied Statistics},
  volume={43},
  number={12},
  pages={2310--2324},
  year={2016},
  publisher={Taylor \& Francis}
}

@article{jhwueng2015,
  title={Trait evolution on phylogenetic networks},
  author={Jhwueng, D.-C. and O'Meara, B.C.},
  journal={bioRXiv},
  volume={},
  number={},
  pages={},
  year={2015},
  publisher={}
}


@article{jhwueng2019,
  title={Assessing trait evolution through Bayesian modeling and Cox-Ingersall-Ross process},
  author={Jhwueng, D.-C. and Ho, L.S.T. and Suchard, M.A.},
  journal={},
  volume={},
  number={},
  pages={},
  year={201x},
  publisher={}
}

@article{jhwueng2019modeling,
  title={Modeling rate of adaptive trait evolution using Cox--Ingersoll--Ross process: An Approximate Bayesian Computation approach},
  author={Jhwueng, Dwueng-Chwuan},
  journal={Computational Statistics \& Data Analysis},
  volume={145},
  pages={106924},
  year={2020},
  publisher={Elsevier}
}

@article{jhwueng202xphylogenetic,
  title={Phylogenetic Non-linear optimal regression for adaptive trait evolution.},
  author={Jhwueng, Dwueng-Chwuan},
  journal={In preparation},
  year={2020}
}

@article{kass1995,
  title={Bayes factors},
  author={Kass, R.E. and Raftery, A.E.},
  journal={Journal of American Statistical Association},
  volume={90},
  number={430},
  pages={773-795},
  year={1995},
  publisher={}
}

@book{kloke14,
  title={Nonparametric statistical methods using R},
  author={Kloke, J. and McKean, J.W.},
  isbn={9781439873434},
  pages={98-106},
  year={2014},
  publisher={CRC}
}

@article{kostikova2016bridging,
  title={Bridging inter-and intraspecific trait evolution with a hierarchical Bayesian approach},
  author={Kostikova, Anna and Silvestro, Daniele and Pearman, Peter B and Salamin, Nicolas},
  journal={Systematic biology},
  volume={65},
  number={3},
  pages={417--431},
  year={2016},
  publisher={Oxford University Press}
}

@article{lart2006,
  title={Computing Bayes factors using thermodynamic integration},
  author={Lartillot, N. and Philippe, H.},
  journal={Systematic Biology},
  volume={55},
  number={},
  pages={195-207},
  year={2016},
  publisher={}
}


@article{lepage2006,
  title={Continuous and tractable models for the variation of evolutionary rates},
  author={Lepage, Thomas and Lawi, Stephan and Tupper,  Paul and Bryant, David},
  journal={Mathematical Biosciences },
  volume={199},
  number={2},
  pages={216--233},
  year={2006},
  publisher={Elsevier}
}

@article{kahl2006fast,
  title={Fast strong approximation Monte Carlo schemes for stochastic volatility models},
  author={Kahl, Christian and J{\"a}ckel, Peter},
  journal={Quantitative Finance},
  volume={6},
  number={6},
  pages={513--536},
  year={2006},
  publisher={Taylor \& Francis}
}

@article{li2012,
  title={Robust deviance information criterion for latent variable models},
  author={Li, Y. and Zeng, T. and Yu, J.},
  journal={SMU Economics and Statistics Working Paper Series},
  volume={},
  number={},
  pages={},
  year={},
  publisher={}
}

@article{molina2004,
  title={Evolution of biometric and life-history traits in lizards (Gallotia) from the Canary Islands},
  author={Molina-Borja, M and Rodriguez-Dominguez, MA},
  journal={Journal of Zoological Systematics and Evolutionary Research},
  volume={42},
  number={1},
  pages={44--53},
  year={2004},
  publisher={Wiley Online Library}
}

@article{morris1979,
  title={Traversing binary trees simply and cheaply},
  author={Morris, J.M.},
  journal={Information Processing Letters},
  volume={9},
  number={5},
  pages={197-200},
  year={1979},
  publisher={Elsevier}
}

@Article{niewiarowski04,
author = {P.H. Niewiarowski and M.J. Jr. Angilletta and A.D. Leache},
title = {Phylogenetic comparative analysis of life-history variation among populations of the lizard Sceloporus undulates: an example and prognosis},
journal = "Evolution",
year = {2004},
volume = {58},
number = {},
month = {},
pages = {619-633},
note = {},
annote = {}
}

@article{neal2001,
  title={Annealed importance sampling.},
  author={Neal, R.M.},
  journal={Stat. Comput.},
  volume={11},
  number={},
  pages={125-139},
  year={2001},
  publisher={}
}


@article{neal2015,
  title={Exact Bayesian inference via data augmentation.},
  author={Neal, P. and Kypraios, T.},
  journal={Stat. Comput.},
  volume={25},
  number={},
  pages={333-347},
  year={2015},
  publisher={}
}

@Inbook{nunes2010,
author={Nunes, A.M.
and Balding, D.J.},
chapter={On Optimal Selection of Summary Statistics for Approximate Bayesian Computation},
title={sagmb},
year={2010},
month={2017},
day={12-10T02:53:32.281+01:00},
volume={9},
note={1},
issn={15446115},
doi={10.2202/1544-6115.1576}
}


@Inbook{Olivier2011,
author={Olivier, Francois
and Guillaume, Laval},
chapter={Deviance Information Criteria for Model Selection in Approximate Bayesian Computation},
title={sagmb},
year={2011},
month={2017},
day={11-30T02:20:58.402+01:00},
volume={10},
note={1},
issn={15446115}
}


@article{omeara2006,
  title={Testing different rates of continuous trait evolution using likelihood},
  author={O'Meara, B.C. and An\'{e}, C. and Sanderson, M.J. and Wainwright, P.C.},
  journal={Evolution},
  volume={60},
  number={},
  pages={922-933},
  year={2006},
  publisher={Evolution}
}

@article{pagel1999inferring,
  title={Inferring the historical patterns of biological evolution},
  author={Pagel, Mark},
  journal={Nature},
  volume={401},
  number={6756},
  pages={877--884},
  year={1999},
  publisher={Nature Publishing Group}
}

@article{pagel2000,
  title={Detecting character correlation on phylogenies: a general method for the comparative analysis of discrete characters.},
  author={Pagel, M.},
  journal={Proc. R. Soc. London B},
  volume={255},
  number={},
  pages={37-45},
  year={2000},
  publisher={}
}

@article{paradis2004ape,
  title={APE: analyses of phylogenetics and evolution in R language},
  author={Paradis, Emmanuel and Claude, Julien and Strimmer, Korbinian},
  journal={Bioinformatics},
  volume={20},
  number={2},
  pages={289--290},
  year={2004},
  publisher={Oxford University Press}
}


@Article{ape5.0,
    title = {ape 5.0: an environment for modern phylogenetics and
      evolutionary analyses in {R}},
    author = {E. Paradis and K. Schliep},
    journal = {Bioinformatics},
    year = {2018},
    volume = {35},
    pages = {526-528},
  }

@article{sanchez2003,
  title={Patterns of morphological integration in marine modular organisms: supra-module organization in branching Octocoral colonies.},
  author={Sanchez, J.A. and Lasker, H.R.},
  journal={Proceedings: Biological Sciences},
  volume={270},
  number={1528},
  pages={2039--2044},
  year={2003},
  publisher={The Royal Society}
}

@Manual{R2019,
    title = {R: A Language and Environment for Statistical Computing},
    author = {{R Core Team}},
    organization = {R Foundation for Statistical Computing},
    address = {Vienna, Austria},
    year = {2019},
    url = {https://www.R-project.org/},
  }

@Article{Ramia2017,
author={Ramiadantsoa, Tanjona
and Sir{\'e}n, Jukka
and Hanski, Ilkka},
title={Phylogenetic Comparative Method for Geographical Radiation},
journal={Annales Zoologici Fennici},
year={2017},
month={Apr},
day={01},
publisher={Finnish Zoological and Botanical Publishing Board},
volume={54},
number={1-4},
pages={237-257},
issn={0003-455X}
}

@Article{Sanchez03,
author = {J.A. Sanchez and H.R. Lasker},
title = {Patterns of morphological integration in marine modular organisms: supra-module organization in branching octocoral colonies},
journal = "Evolution",
year = {2003},
volume = {270},
number = {},
month = {},
pages = {2039-2044},
note = {},
annote = {}
}

@article{spiegelhalter2002,
  title={Bayesian measures of model complexity and fit.},
  author={Spiegelhalter, D.J. and Best, N.G. and Carlin, B.P. and Van der Linde, A.},
  journal={J. R. Stat. Sco. Ser. B.},
  volume={64},
  number={4},
  pages={583--639},
  year={2002},
  publisher={Wiley-Blackwell}
}


@article{slater2012fitting,
  title={Fitting models of continuous trait evolution to incompletely sampled comparative data using approximate Bayesian computation},
  author={Slater, Graham J and Harmon, Luke J and Wegmann, Daniel and Joyce, Paul and Revell, Liam J and Alfaro, Michael E},
  journal={Evolution: International Journal of Organic Evolution},
  volume={66},
  number={3},
  pages={752--762},
  year={2012},
  publisher={Wiley Online Library}
}

@article{suchard2001,
  title={Bayesian selection of continuous-time Markov chain evolutionary models.},
  author={Suchard, M.A. and Weiss, R.E. and Sinsheimer, J.S.},
  journal={Mol. Biol. Evol.},
  volume={18},
  number={6},
  pages={1001--1013},
  year={2001},
  publisher={Oxford Journal}
}


@article{tubaro2002adaptive,
  title={Adaptive modification of tail structure in relation to body mass and buckling in woodcreepers},
  author={Tubaro, Pablo L and Lijtmaer, Dario A and Palacios, Maria G and Kopuchian, Cecilia},
  journal={Condor},
  pages={281--296},
  year={2002},
  publisher={JSTOR}
}

@article{wachter2013,
  title={Can time-varying risk of rare disasters explain aggregate stock market volatility?},
  author={Wachter, J.A.},
  journal={Journal of Finance},
  volume={3},
  number={},
  pages={987--1035},
  year={2013},
  publisher={The Journal of The American Finance Association}
}

@article{Watanabe12052015,
author = {Watanabe, Yuuki Y. and Goldman, Kenneth J. and Caselle, Jennifer E. and Chapman, Demian D. and Papastamatiou, Yannis P.},
title = {Comparative analyses of animal-tracking data reveal ecological significance of endothermy in fishes},
volume = {112},
number = {19},
pages = {6104-6109},
year = {2015},
doi = {10.1073/pnas.1500316112},
abstract ={Despite long evolutionary separations, several sharks and tunas share the ability to maintain slow-twitch, aerobic red muscle (RM) warmer than ambient water. Proximate causes of RM endothermy are well understood, but ultimate causes are unclear. Two advantages often proposed are thermal niche expansion and elevated cruising speeds. The thermal niche hypothesis is generally supported, because fishes with RM endothermy often exhibit greater tolerance to broad temperature ranges. In contrast, whether fishes with RM endothermy cruise faster, and achieve any ecological benefits from doing so, remains unclear. Here, we compiled data recorded by modern animal-tracking tools for a variety of free-swimming marine vertebrates. Using phylogenetically informed allometry, we show that both cruising speeds and maximum annual migration ranges of fishes with RM endothermy are 2\UTF{00E2}\UTF{0080}\UTF{0093}3 times greater than fishes without it, and comparable to nonfish endotherms (i.e., penguins and marine mammals). The estimated cost of transport of fishes with RM endothermy is twice that of fishes without it. We suggest that the high energetic cost of RM endothermy in fishes is offset by the benefit of elevated cruising speeds, which not only increase prey encounter rates, but also enable larger-scale annual migrations and potentially greater access to seasonally available resources.},
journal = {Proceedings of the National Academy of Sciences}
}

@article{webster2002,
  title={Testing the accuracy of methods for reconstructing ancestral states of continuous characters},
  author={Webster, Andrea J and Purvis, Andy},
  journal={Proceedings of the Royal Society of London B: Biological Sciences},
  volume={269},
  number={1487},
  pages={143--149},
  year={2002},
  publisher={The Royal Society}
}

@article{Weiblen04,
  title={Correlated evolution in fig pollination.},
  author={Weiblen, G.D.},
  journal={Syst. Biol.},
  volume={53},
  number={1},
  pages={128--139},
  year={2004},
  publisher={Society of Systematic Biologists}
}


@article{werner2014,
  title={Allometries of maximum growth rate versus body mass at maximum growth indicate that non-avian dinosaurs had growth rates typical of fast growing ectothermic sauropsids.},
  author={Werner, J. and Griebeler, E.M.},
  journal={PLoS ONE},
  volume={92},
  number={2},
  pages={e88834},
  year={2014},
  publisher={PLoS}
}


@article{xiao2011,
  title={On the use of log-transform vs. nonlinear regression for analyzing biological power laws.},
  author={Xiao, X. and White, E.P. and Hooten, M.B. and Durham, S.L.},
  journal={Ecology},
  volume={92},
  number={10},
  pages={1887--1894},
  year={2011},
  publisher={The Ecological Society of America}
}

@article{xie2011,
  title={Improving marginal likelihood estimation for Bayesian phylogenetic model selection.},
  author={Xie, W  and Lewis, P.O. and Fan, Y. and Kuo, L. and Chen, M.H.},
  journal={Syst. Biol.},
  volume={60},
  number={},
  pages={150--160},
  year={2011},
  publisher={}
}


@book{alfonsi15,
  title={Affine Diffusions and Related Processes: Simulation, Theory and Applications},
  author={Alfonsi, Aur{\'e}lien},
  volume={6},
  year={2015},
  publisher={Springer}
}


@book{hannes1996,
  title={The Fokker-Planck equation: methods of solutions and application},
  author={Hannes, R.},
  volume={},
  year={1996},
  publisher={Springer}
}


@book{oksendal2000,
  title={Stochastic differential equations: an introduction with applications.},
  author={{\O}ksendal, B.},
  volume={},
  year={2000},
  publisher={Springer}
}
