# Supplementary material for: Building an adaptive trait simulator package to infer parametric diffusion model along phylogenetic tree
Source: MethodsX. 2020 Jun 30;7:100978. doi: 10.1016/j.mex.2020.100978 (PMC7341453; doi:10.1016/j.mex.2020.100978)
Supplement: Supplementary file 1 [file mmc1.zip › posthistououcir.r]

rm(list=ls())
#setwd("~/Dropbox/JournalSubmission/methodX-ouadp/MethodXsubmissionRev/widehistououcir")

load(url("http://tonyjhwueng.info/OUadpX/postououcir.rda"))


head(post.ououcir)
dim(post.ououcir)
names(post.ououcir)
library(ggplot2)
library(gridExtra)


true.alpha.y<-0.2
true.alpha.x<-0.125
true.theta.x<-0
true.sigmasq.x<-2
true.alpha.tau<-0.25
true.theta.tau<-1.5
true.sigmasq.tau<-1

true.b0 <- 0
true.b1 <- 1
true.b2 <- 0.5


p.alpha.y <- ggplot(post.ououcir,aes(x=alpha.y)) + geom_histogram(aes(y=..density..), colour="black", fill="white") + geom_vline(aes(xintercept= true.alpha.y), size=1)  +geom_vline(aes(xintercept=median(post.ououcir[,"alpha.y"])),
             color="blue", linetype="dashed", size=1)+theme(legend.position = "none") +
  theme(axis.title.y = element_blank()) + labs(x=expression(alpha[y]))+theme_bw() + theme(panel.border = element_blank(), panel.grid.major = element_blank(),panel.grid.minor = element_blank(), axis.line = element_line(colour = "black"))+ labs(y="")
#p.alpha.y

p.alpha.x <- ggplot(post.ououcir,aes(x=alpha.x)) + geom_histogram(aes(y=..density..), colour="black", fill="white") + geom_vline(aes(xintercept= true.alpha.x), size=1)  +geom_vline(aes(xintercept=median(post.ououcir[,"alpha.x"])),color="blue", linetype="dashed", size=1)+theme(legend.position = "none") + theme(axis.title.y = element_blank()) + labs(x=expression(alpha[x]))+theme_bw() + theme(panel.border = element_blank(), panel.grid.major = element_blank(),panel.grid.minor = element_blank(), axis.line = element_line(colour = "black"))+ labs(y="")
#p.alpha.x

p.theta.x <- ggplot(post.ououcir,aes(x=theta.x)) + geom_histogram(aes(y=..density..), colour="black", fill="white") + geom_vline(aes(xintercept= true.theta.x), size=1)  +geom_vline(aes(xintercept=median(post.ououcir[,"theta.x"])),color="blue", linetype="dashed", size=1)+theme(legend.position = "none") + theme(axis.title.y = element_blank()) + labs(x=expression(theta[x]))+theme_bw() + theme(panel.border = element_blank(), panel.grid.major = element_blank(),panel.grid.minor = element_blank(), axis.line = element_line(colour = "black"))+ labs(y="")
#p.theta.x

p.sigmasq.x <- ggplot(post.ououcir,aes(x=sigmasq.x)) + geom_histogram(aes(y=..density..), colour="black", fill="white") + geom_vline(aes(xintercept= true.sigmasq.x), size=1)  +geom_vline(aes(xintercept=median(post.ououcir[,"sigmasq.x"])),color="blue", linetype="dashed", size=1)+theme(legend.position = "none") +theme(axis.title.y = element_blank()) + labs(x=expression(sigma[x]))+theme_bw() + theme(panel.border = element_blank(), panel.grid.major = element_blank(),panel.grid.minor = element_blank(), axis.line = element_line(colour = "black"))+ labs(y="")
#p.sigmasq.x

p.alpha.tau <- ggplot(post.ououcir,aes(x=alpha.tau)) + geom_histogram(aes(y=..density..), colour="black", fill="white") + geom_vline(aes(xintercept= true.alpha.tau), size=1)  +geom_vline(aes(xintercept=median(post.ououcir[,"alpha.tau"])),color="blue", linetype="dashed", size=1)+theme(legend.position = "none") + theme(axis.title.y = element_blank()) + labs(x=expression(alpha[tau]))+theme_bw() + theme(panel.border = element_blank(), panel.grid.major = element_blank(),panel.grid.minor = element_blank(), axis.line = element_line(colour = "black"))+ labs(y="")
#p.alpha.tau

p.theta.tau <- ggplot(post.ououcir,aes(x=theta.tau)) + geom_histogram(aes(y=..density..), colour="black", fill="white") + geom_vline(aes(xintercept= true.theta.tau), size=1)  +geom_vline(aes(xintercept=median(post.ououcir[,"theta.tau"])),color="blue", linetype="dashed", size=1)+theme(legend.position = "none") + theme(axis.title.y = element_blank()) + labs(x=expression(theta[tau]))+theme_bw() + theme(panel.border = element_blank(), panel.grid.major = element_blank(),panel.grid.minor = element_blank(), axis.line = element_line(colour = "black"))+ labs(y="")
#p.theta.tau

p.sigmasq.tau <- ggplot(post.ououcir,aes(x=sigmasq.tau)) + geom_histogram(aes(y=..density..), colour="black", fill="white") + geom_vline(aes(xintercept= true.sigmasq.tau), size=1)  +geom_vline(aes(xintercept=median(post.ououcir[,"sigmasq.tau"])),color="blue", linetype="dashed", size=1)+theme(legend.position = "none") + theme(axis.title.y = element_blank()) + labs(x=expression(sigma[tau]))+theme_bw() + theme(panel.border = element_blank(), panel.grid.major = element_blank(),panel.grid.minor = element_blank(), axis.line = element_line(colour = "black"))+ labs(y="")
#p.sigmasq.tau


p.b0 <- ggplot(post.ououcir,aes(x=b0)) + geom_histogram(aes(y=..density..), colour="black", fill="white") + geom_vline(aes(xintercept= true.b0), size=1)  +geom_vline(aes(xintercept=median(post.ououcir[,"b0"])),color="blue", linetype="dashed", size=1)+theme(legend.position = "none") +  theme(axis.title.y = element_blank()) + labs(x=expression(beta[0]))+theme_bw() + theme(panel.border = element_blank(), panel.grid.major = element_blank(),panel.grid.minor = element_blank(), axis.line = element_line(colour = "black"))+ labs(y="")
#p.b0

p.b1 <- ggplot(post.ououcir,aes(x=b1)) + geom_histogram(aes(y=..density..), colour="black", fill="white") + geom_vline(aes(xintercept= true.b1), size=1)  +geom_vline(aes(xintercept=median(post.ououcir[,"b1"])),color="blue", linetype="dashed", size=1)+theme(legend.position = "none") + theme(axis.title.y = element_blank()) + labs(x=expression(beta[1]))+theme_bw()  + theme(panel.border = element_blank(), panel.grid.major = element_blank(), panel.grid.minor = element_blank(), axis.line = element_line(colour = "black"))+ labs(y="")
#p.b1

p.b2 <- ggplot(post.ououcir,aes(x=b2)) + geom_histogram(aes(y=..density..), colour="black", fill="white") + geom_vline(aes(xintercept= true.b2), size=1)  +geom_vline(aes(xintercept=median(post.ououcir[,"b2"])),color="blue", linetype="dashed", size=1)+theme(legend.position = "none",axis.title.y = element_blank()) + labs(x=expression(beta[2]))+theme_bw() + theme(panel.border = element_blank(), panel.grid.major = element_blank(), panel.grid.minor = element_blank(), axis.line = element_line(colour = "black"))+ labs(y="")
#p.b2

grid.arrange(p.alpha.y,p.alpha.x,p.theta.x,p.sigmasq.x,p.alpha.tau,p.theta.tau,p.sigmasq.tau,p.b0,p.b1,p.b2,ncol=5)
