# Supplementary material for: Building an adaptive trait simulator package to infer parametric diffusion model along phylogenetic tree
Source: MethodsX. 2020 Jun 30;7:100978. doi: 10.1016/j.mex.2020.100978 (PMC7341453; doi:10.1016/j.mex.2020.100978)
Supplement: Supplementary file 3 [file mmc3.txt]

Dear Sir/Madam,

Thank you very much for reviewing this work.
Below is the list of the file name and its brief description within this submission.

1. manuscript.docx: the revised manuscript for review. 

2. OUadptX.Rmd: the Rmarkdown file that generates the manuscript (it generates OUadptX.pdf).

3. oubmcir_major.bib: the bib file for referring work in the literature.

4. ouxy_2.1.tar: tar file for the R package ouxy (it automatically extracts all files to the submission system).

5. ouxy-manual.pdf: the update to date manual for R package ouxy.

6. graphicalabstract.pptx: pptx file for the graphical abstract in this work.

7. horihist.R: R code that generates the plots in the left panel of the graphical abstract.

8. compTraitsim.R: R code for generating the Figure 2 plot in the manuscript.

9. posthistououcir.R: R code for generating the Figure 3 in the manuscript. 

For the R package ouxy, it is on CRAN with an updated version this end of May and can be accessed directly from the CRAN: https://cran.r-project.org/web/packages/ouxy/index.html

Thank you again.

Sincerely,

Dwueng-Chwuan Jhwueng        June 02 2020
